# Supplementary material for: Relationship of In Vitro Toxicity of Technetium-99m to Subcellular Localisation and Absorbed Dose
Source: Int J Mol Sci. 2021 Dec 15;22(24):13466. doi: 10.3390/ijms222413466 (PMC8703725; doi:10.3390/ijms222413466)
Supplement: Supplementary file 1 [file ijms-22-13466-s001.zip]

Archive with 1 entries (1 files):
- ijms-1492504-supplementary.pdf
